# Supplementary material for: Changes in the Urine Metabolomic Profile in Patients Recovering from Severe COVID-19
Source: Metabolites. 2023 Feb 28;13(3):364. doi: 10.3390/metabo13030364 (PMC10058594; doi:10.3390/metabo13030364)
Supplement: Supplementary file 1 [file metabolites-13-00364-s001.zip]

Archive with 1 entries (1 files):
- metabolites-2237593-supplementary.pdf
